# Supplementary material for: Biopriming-Induced Transcriptomic Memory Enhances Cadmium Tolerance in the Cd Hyperaccumulator Silene sendtneri
Source: Plants (Basel). 2026 Jan 14;15(2):257. doi: 10.3390/plants15020257 (PMC12844900; doi:10.3390/plants15020257)
Supplement: Supplementary file 1 [file plants-15-00257-s001.zip]

Archive with 1 entries (1 files):
- plants-4051162-supplementary.pdf
